# Supplementary material for: Risk Factors for Antimicrobial Use on Irish Pig Farms
Source: Animals (Basel). 2021 Sep 28;11(10):2828. doi: 10.3390/ani11102828 (PMC8532697; doi:10.3390/ani11102828)
Supplement: Supplementary file 1 [file animals-11-02828-s001.zip]

Archive with 5 entries (5 files):
- Figure S1.pdf
- Table S6.xlsx
- Table S7.xlsx
- Table S8.xlsx
- Tables S1 - S5.pdf
