# Supplementary material for: Risk Factors for Antimicrobial Use on Irish Pig Farms
Source: Animals (Basel). 2021 Sep 28;11(10):2828. doi: 10.3390/ani11102828 (PMC8532697; doi:10.3390/ani11102828)
Supplement: Supplementary file 1 [file animals-11-02828-s001.zip › Table S6.xlsx]

## Sheet: univariable_logistic
Supplementary table S6. Summary of univariable associations between the use of various antimicrobial classes via oral group or individual modes of treatment on 52 Irish farrow-to-finish pig farms. P-values for the respective tests of association* are shown.
	Outcome variable: group oral treatment with antimicrobial class										Outcome variable: individual treatment with antimicrobial class
	TET	TMS	PEN	MAC	LINC	PHEN	AGLY	CYC	PMN		TET	TMS	MAC	LINC	PHEN	AGLY	CYC	FQN	3GC
Herd characteristic
Herd size (no. of sows)	0.188	0.13	0.568	0.071	0.821	0.323	0.691	0.821	0.546		0.698	0.097	0.249	0.373	0.285	0.845	0.117	0.43	0.092
Piglet mortality (%)	0.319	0.816	0.575	0.843	0.367	0.411	0.233	0.367	0.993		0.269	0.597	0.04	0.503	0.441	0.404	0.968	0.662	0.615
Weaner mortality (%)	0.251	0.908	0.415	0.886	0.441	0.158	0.289	0.441	0.536		0.102	0.28	0.592	0.973	0.436	0.192	0.878	0.884	0.841
Finisher mortality (%)	0.149	0.041	0.749	0.023	0.619	0.998	0.177	0.619	0.853		0.737	0.342	0.101	0.857	0.562	0.55	0.146	0.533	0.971
Average daily gain (g)	0.358	0.254	0.393	0.889	0.707	0.136	0.876	0.707	0.309		0.268	0.228	0.983	0.199	0.112	0.785	0.093	0.591	0.105
Feed conversion ratio	0.177	0.27	0.366	0.863	0.23	0.889	0.713	0.23	0.05		0.124	0.271	0.355	0.171	0.3	0.417	0.623	0.585	0.785
Pigs produced per sow per year	0.866	0.946	0.693	0.789	0.401	0.945	0.948	0.401	0.465		0.438	0.414	0.032	0.318	0.922	0.059	0.07	0.761	0.609
Home milling (ref = no)	0.189	0.908	0.454	0.68	0.488	0.438	0.746	0.488	0.746		0.458	0.26	0.414	0.947	0.639	0.961	0.68	0.438	0.959
Age at weaning (days)	0.954	0.952	0.306	0.063	0.713	0.901	0.621	0.713	0.864		0.344	0.104	0.159	0.853	0.946	0.137	0.144	0.578	0.978
Weaner stage (days)	0.082	0.051	0.767	0.33	0.151	0.495	0.137	0.151	0.729		0.075	0.419	0.72	0.358	0.431	0.553	0.403	0.279	0.846
Finisher stage (days)	0.325	0.004	0.686	0.089	0.141	0.433	0.11	0.141	0.735		0.369	0.729	0.602	0.752	0.024	0.367	0.049	0.766	0.217
Total rearing period (days)	0.53	0.292	0.835	0.218	0.84	0.251	0.765	0.84	0.954		0.664	0.665	0.256	0.596	0.157	0.461	0.011	0.647	0.234
No. of sows per employee	0.532	0.66	0.274	0.898	0.815	0.994	0.018	0.815	0.098		0.341	0.393	0.352	0.543	0.782	0.044	0.605	0.991	0.063
Farmer experience (years)	0.933	0.763	0.671	0.69	0.583	0.805	0.03	0.583	0.473		0.55	0.248	0.286	0.479	0.361	0.346	0.946	0.714	0.564
Age of youngest building (years)	0.91	0.879	0.763	0.876	0.154	0.967	0.874	0.154	0.641		0.162	0.432	0.105	0.758	0.214	0.259	0.989	0.571	0.201
Age of oldest building (years)	0.607	0.976	0.983	0.629	0.849	0.808	0.151	0.849	0.588		0.352	0.931	0.301	0.473	0.854	0.365	0.473	0.925	0.037
Biosecurity
Purchase of animals and semen	0.995	0.584	0.992	0.283	0.995	0.995	0.991	0.995	0.995		0.991	0.995	0.602	0.783	0.995	0.995	0.69	0.995	0.995
Transport of animals, removal of manure and dead animals	0.324	0.054	0.132	0.571	0.571	0.474	0.521	0.571	0.071		0.529	0.081	0.018	0.869	0.966	0.985	0.713	0.136	0.677
Feed, water and equipment supply	0.72	0.101	0.36	0.507	0.449	0.474	0.894	0.449	0.893		0.537	0.32	0.182	0.752	0.979	0.662	0.745	0.029	0.341
Personnel and visitors	0.475	0.212	0.925	0.494	0.965	0.379	0.748	0.965	0.436		0.892	0.126	0.982	0.49	0.893	0.702	0.592	0.711	0.437
Vermin and bird control	0.339	0.966	0.633	0.321	0.321	0.674	0.306	0.321	0.968		0.883	0.065	0.95	0.867	0.529	0.739	0.663	0.828	0.818
Environment and region	0.804	0.06	0.991	0.802	0.632	0.099	0.928	0.632	0.764		0.976	0.536	0.737	0.839	0.329	0.441	0.786	0.726	0.339
Overall external biosecurity score	0.642	0.309	0.273	0.734	0.69	0.235	0.376	0.69	0.362		0.727	0.064	0.17	0.884	0.998	0.7	0.557	0.149	0.596
Disease management	0.351	0.8	0.402	0.681	0.961	0.667	0.601	0.961	0.669		0.173	0.306	0.81	0.72	0.556	0.915	0.408	0.77	0.91
Farrowing and suckling period	0.485	0.351	0.717	0.995	0.298	0.545	0.395	0.298	0.26		0.492	0.738	0.622	0.526	0.626	0.719	0.724	0.885	0.801
Nursery unit management	0.064	0.868	0.901	0.45	0.058	0.164	0.303	0.058	0.476		0.806	0.62	0.111	0.134	0.927	0.483	0.694	0.159	0.955
Finisher unit management	0.665	0.936	0.598	0.534	0.695	0.557	0.084	0.695	0.179		0.103	0.18	0.757	0.844	0.882	0.895	0.811	0.479	0.638
Measures between compartments and the use of equipment	0.569	0.45	0.16	0.407	0.462	0.64	0.2	0.462	0.032		0.85	0.27	0.374	0.947	0.086	0.728	0.043	0.992	0.507
Cleaning and disinfection	0.866	0.112	0.195	0.802	0.535	0.214	0.466	0.535	0.064		0.922	0.095	0.834	0.995	0.6	0.91	0.015	0.994	0.183
Overall internal biosecurity score	0.551	0.317	0.207	0.731	0.557	0.308	0.145	0.557	0.053		0.787	0.187	0.736	0.936	0.348	0.832	0.054	0.74	0.777
Overall biosecurity score	0.818	0.716	0.173	0.678	0.553	0.229	0.168	0.553	0.072		0.755	0.081	0.425	0.886	0.47	0.747	0.097	0.401	0.975
Pluck lesions at slaughter and disease status
Pleurisy (%)	0.142	0.01	0.99	0.547	0.79	0.345	0.117	0.79	0.542		0.078	0.834	0.788	0.856	0.301	0.188	0.354	0.215	0.678
Moderate to severe pleurisy (%)	0.13	0.011	0.945	0.587	0.777	0.413	0.111	0.777	0.591		0.07	0.707	0.835	0.759	0.314	0.224	0.496	0.208	0.549
Cranial pleurisy (%)	0.188	0.014	0.977	0.291	0.52	0.195	0.258	0.52	0.617		0.188	0.924	0.843	0.758	0.33	0.337	0.294	0.391	0.506
Pneumonia (%)	0.347	0.714	0.705	0.69	0.473	0.263	0.93	0.473	0.774		0.884	0.799	0.853	0.729	0.843	0.972	0.705	0.314	0.754
Scars (%)	0.075	0.024	0.969	0.062	0.644	0.912	0.053	0.644	0.772		0.683	0.447	0.61	0.184	0.944	0.483	0.978	0.902	0.516
Lung abscesses (%)	0.176	0.939	0.464	0.748	0.489	0.157	0.203	0.489	0.137		0.383	0.603	0.468	0.472	0.692	0.385	0.426	0.638	0.491
Pericarditis (%)	0.94	0.875	0.025	0.086	0.199	0.534	0.477	0.199	0.056		0.076	0.365	0.407	0.235	0.157	0.464	0.043	0.028	0.931
Liver milk spots (%)	0.333	0.126	0.566	0.873	0.845	0.249	0.388	0.845	0.329		0.016	0.285	0.63	0.053	0.948	0.646	0.158	0.558	0.973
PRRSv status (ref = no)	0.267	0.729	0.301	0.386	0.679	1	0.612	0.679	1		0.539	0.663	0.731	0.318	1	0.267	0.646	1	0.253
Swine influenza virus (IAv) status (ref = no)	0.359	0.061	0.817	0.058	0.483	0.04	0.392	0.483	0.521		0.299	1	0.444	0.061	0.169	0.359	0.829	1	0.335
Mycoplasma hyopneumoniae status (ref = no)	1	0.43	1	0.515	0.147	1	0.432	0.147	0.73		0.64	0.409	0.771	0.371	0.637	1	0.577	0.415	0.733
Vaccination and prophylactic antimicrobial use practices
IAv vaccination (ref = no)	0.043	0.003	0.598	0	1	0.697	0.618	1	0.51		0.084	0.694	0.798	0.011	0.641	0.94	0.163	1	1
PRRSv vaccination (ref = no)	0.292	0.013	0.742	0.33	0.5	0.104	0.236	0.5	0.87		0.523	0.7	0.873	0.043	0.145	0.292	0.686	1	0.188
Mhyo vaccination (ref = no)	0.729	0.178	0.506	0.259	0.05	0.664	0.631	0.05	0.475		0.746	0.662	0.334	0.415	0.314	0.472	0.872	1	0.706
Piglet prophylaxis (ref = no)	1	0.768	0.016	0.78	0.726	0.099	0.405	0.726	0.337		0.262	0.05	0.56	0.397	1	0.532	0.163	0.419	0.048
Sow prophylaxis (ref = no)	0.374	0.35	0.924	0.508	0.722	0.01	0.826	0.722	0.529		0.375	0.695	0.963	0.592	0.066	0.805	0.627	0.228	0.175
* associations between each outcome variable and categorical predictor variables were assessed using chi-squared or Fisher’s exact test along with the respective odd’s ratio; associations between each outcome variable and continuous predictor variables were assessed using univariable logistic regression.
Legend: TET - tetracyclines; TMS - potentiated sulphonamides; PEN - penicillins; MAC - macrolides; LINC - lincosamides; PHEN - amphenicols; AGLY - aminoglycosides; CYC - aminocyclitols; PMN - polymyxins; FQN - fluoroquinolones; 3GC - third generation cephalosporins; IAv - influenza A virus; PRRSv - porcine respiratory and reproductive syndrome; Mhyo - Mycoplasma hyopneumoniae
