# Supplementary material for: Risk Factors for Antimicrobial Use on Irish Pig Farms
Source: Animals (Basel). 2021 Sep 28;11(10):2828. doi: 10.3390/ani11102828 (PMC8532697; doi:10.3390/ani11102828)
Supplement: Supplementary file 1 [file animals-11-02828-s001.zip › Table S7.xlsx]

## Sheet: logisitic_models_group_GT
Table S7. Summary of multivariable logistic regression models investigating risk factors for oral group antimicrobial treatment with various antimicrobial classes on Irish farrow-to-finish pig farms (n =52) during 2016. Predictor variables with P values < 0.1 were retained in the final models. Results are presented as odds ratios with 95% confidence intervals.
		Outcome variable: group oral treatment with antimicrobial class
Predictor Variable		Tetracyclines		Potentiated sulphonamides		Pencillins		Macrolides		Lincosamides		Amphenicols		Aminoglycosides		Polymyxins
		OR (95% CI)	P	OR (95% CI)	P	OR (95% CI)	P	OR (95% CI)	P	OR (95% CI)	P	OR (95% CI)	P	OR (95% CI)	P	OR (95% CI)	P
Herd characteristics
Home milling (ref = no)		0.16 (0.02 - 0.86)	0.048	-	-	-	-	-	-	-	-	-	-	-	-	-	-
Finisher mortality (%)		-	-	7.7 (1.7 - 88.88)	0.033	-	-	2.81 (1.32 - 7.18)	0.014	-	-	-	-	-	-	-	-
Age at weaning (days)		-	-	-	-	-	-	1.32 (1.05 - 1.78)	0.037	-	-	-	-	-	-	-	-
Weaner stage (days)		0.89 (0.78 - 0.98)	0.028	0.69 (0.45 - 0.87)	0.023	-	-	-	-	0.9 (0.8 - 0.98)	0.032	-	-	-	-	-	-
Finisher stage (days)		-	-	-	-	-	-	-	-	-	-	-	-	1.07 (1 - 1.16)	0.055	-	-
No. of sows per employee		-	-	-	-	-	-	-	-	-	-	-	-	0.98 (0.95 - 1)	0.035	1.02 (1 - 1.04)	0.072
Farmer experience (years)		-	-	-	-	-	-	-	-	-	-	-	-	1.08 (1 - 1.18)	0.067	-	-
Youngest building (years)		-	-	-	-	-	-	-	-	1.3 (1.07 - 1.68)	0.019	-	-	-	-	-	-
Biosecurity scores
Feed, water and equipment supply		-	-	0.92 (0.82 - 1)	0.086	-	-	-	-	-	-	-	-	-	-	-	-
Environment and region		-	-	0.95 (0.87 - 1)	0.095	-	-	-	-	-	-	-	-	-	-	-	-
Nursery unit management		0.93 (0.87 - 0.99)	0.04	-	-	-	-	-	-	-	-	-	-	-	-	-	-
Measures between compartments and use of equipment		-	-	-	-	-	-	-	-	-	-	-	-	-	-	0.94 (0.89 - 0.99)	0.026
Pluck lesions at slaughter and disease status
Pleurisy (%)		-	-	1.11 (1.03 - 1.25)	0.028	-	-	-	-	-	-	-	-	-	-	-	-
Moderate/severe pleurisy (%)		-	-	-	-	-	-	-	-	-	-	-	-	0.89 (0.81 - 0.96)	0.005	-	-
Scars (%)		1.13 (1.02 - 1.3)	0.046	-	-	-	-	-	-	-	-	-	-	1.1 (1.02 - 1.23)	0.03	-	-
Lung abscesses (%)		-	-	-	-	-	-	-	-	-	-	1.47 (1.09 - 2.9)	0.07	-	-	-	-
Pericarditis (%)		-	-	-	-	1.35 (1.11 - 1.73)	0.007	-	-	-	-	-	-	-	-	1.19 (1.01 - 1.44)	0.046
Liver milk spots (%)		-	-	-	-	-	-	-	-	-	-	1.04 (1 - 1.11)	0.092	-	-	-	-
IAv status (ref = negative)		-	-	-	-	0.11 (0.01 - 0.74)	0.041	-	-	-	-	-	-	-	-	-	-
Mhyo status (ref = negative)		-	-	-	-	-	-	-	-	134.31 (4.66 - 40145.36)	0.03	-	-	-	-	-	-
PRRSv_status (ref = negative)		-	-	-	-	-	-	-	-	-	-	270.67 (5.26 - 161283428.35)	0.088	-	-	-	-
Vaccination and prophylactic antimicrobial use practices
IAv vaccination (ref = no)		12.53 (1.72 - 183.73)	0.028	106.48 (5.14 - 20612.16)	0.02	-	-	24.11 (4.8 - 191.38)	0.001	-	-	-	-	-	-	-	-
Piglet prophylaxis (ref = no)		-	-	-	-	10.18 (2.22 - 64.81)	0.006	-	-	-	-	11.3 (1.09 - 367.08)	0.083	-	-	-	-
Legend: IAv - influenza A virus; PRRSv - porcine respiratory and reproductive syndrome; Mhyo - Mycoplasma hyopneumoniae
