# Supplementary material for: Risk Factors for Antimicrobial Use on Irish Pig Farms
Source: Animals (Basel). 2021 Sep 28;11(10):2828. doi: 10.3390/ani11102828 (PMC8532697; doi:10.3390/ani11102828)
Supplement: Supplementary file 1 [file animals-11-02828-s001.zip › Table S8.xlsx]

## Sheet: logisitic_models_individual_GT
Table S8. Summary of multivariable logistic regression models investigating risk factors for individual antimicrobial treatment with various antimicrobial classes on Irish farrow-to-finish pig farms (n =52) during 2016. Predictor variables with P values < 0.1 were retained in the final models. Results are presented as odds ratios with 95% confidence intervals.
		Outcome variable: individual treatment with antimicrobial class
Predictor variable		Tetracyclines		Potentiated sulphonamides		Macrolides		Lincosamides		Aminoglycosides		Aminocyclitols		Fluoroquinolones		Cephalsoporins
		OR (95% CI)	P	OR (95% CI)	P	OR (95% CI)	P	OR (95% CI)	P	OR (95% CI)	P	OR (95% CI)	P	OR (95% CI)	P	OR (95% CI)	P
Herd characteristics
Piglet mortality (%)		-	-	-	-	0.77 (0.57 - 0.98)	0.053	-	-	-	-	-	-	-	-	-	-
Weaner mortality (%)		1.78 (1.04 - 3.66)	0.072	-	-	-	-	-	-	-	-	-	-	-	-	-	-
Finisher mortality (%)		-	-	-	-	0.52 (0.22 - 1.04)	0.09	-	-	-	-	-	-	-	-	-	-
Average daily gain (g)		-	-	-	-	-	-	1.02 (1 - 1.03)	0.011	-	-	-	-	-	-	0.99 (0.97 - 1)	0.046
Feed conversion ratio		0 (0 - 0.15)	0.025	-	-	-	-	-	-	-	-	-	-	-	-	-	-
Pigs per sow per year		-	-	-	-	-	-	-	-	0.43 (0.2 - 0.73)	0.008	0.61 (0.38 - 0.89)	0.018	-	-	-	-
Weaning age (days)		-	-	0.72 (0.5 - 0.95)	0.034	-	-	-	-	0.79 (0.6 - 0.97)	0.047	-	-	-	-	-	-
Total rearing period (days)		-	-	-	-	-	-	-	-	-	-	0.91 (0.83 - 0.97)	0.01	-	-	-	-
No. of sows per employee		-	-	-	-	-	-	-	-	1.04 (1.01 - 1.07)	0.005	-	-	-	-	1.03 (1.01 - 1.06)	0.029
Biosecurity scores
Transport of animals, removal of manure and dead animals		-	-	-	-	1.11 (1.03 - 1.23)	0.013	-	-	-	-	-	-	-	-	-	-
Feed, water and equipment supply		-	-	-	-	-	-	-	-	-	-	-	-	0.9 (0.8 - 0.97)	0.028	-	-
Vermin and bird control		-	-	1.08 (1.02 - 1.19)	0.038	-	-	-	-	-	-	-	-	-	-	-	-
Disease management		0.97 (0.93 - 1)	0.08	-	-	-	-	-	-	-	-	-	-	-	-	-	-
Fattening unit management		1.06 (1.01 - 1.13)	0.03	1.07 (1.01 - 1.16)	0.048	-	-	-	-	-	-	-	-	-	-	-	-
Overall internal biosecurity		-	-	-	-	-	-	-	-	-	-	1.06 (1.01 - 1.13)	0.032	-	-	-	-
Pluck lesions at slaughter and disease status
Pericarditis (%)		-	-	-	-	-	-	-	-	-	-	0.82 (0.65 - 0.98)	0.044	1.59 (1.11 - 2.67)	0.037	-	-
Liver milk spots (%)		0.96 (0.93 - 0.99)	0.021	-	-	-	-	1.04 (1.01 - 1.07)	0.017	-	-	-	-	-	-	-	-
IAv status (ref = negative)		-	-	-	-	-	-	-	-	0.07 (0 - 0.51)	0.019	-	-	-	-	-	-
Vaccination and prophylactic antimicrobial use practices
IAv vaccination (ref = no)		-	-	-	-	-	-	8.18 (1.8 - 50.29)	0.011	-	-	-	-	-	-	-	-
PRRSv vaccination (ref = no)		-	-	-	-	-	-	7.27 (1.54 - 45.87)	0.019	-	-	-	-	-	-	-	-
Piglet prophylaxis (ref = no)		-	-	0.01 (0 - 0.21)	0.015	-	-	-	-	-	-	-	-	-	-	4.35 (0.96 - 26.2)	0.074
Sow prophylaxis (ref = no)		-	-	-	-	-	-	-	-	-	-	-	-	17.22 (1.15 - 1032.14)	0.088	-	-
Legend: IAv - influenza A virus; PRRSv - porcine respiratory and reproductive syndrome; Mhyo - Mycoplasma hyopneumoniae
